# Supplementary material for: A method of water resources accounting based on deep clustering and attention mechanism under the background of integration of public health data and environmental economy
Source: PeerJ Comput Sci. 2023 Sep 13;9:e1571. doi: 10.7717/peerj-cs.1571 (PMC10557482; doi:10.7717/peerj-cs.1571)
Supplement: Supplemental Information 1 — The dataset for this manuscript is available at the link provided. [file peerj-cs-09-1571-s001.txt]

Dataset link: https://zenodo.org/record/7924095#.ZFyzJHZByNc
