# Supplementary material for: A method of water resources accounting based on deep clustering and attention mechanism under the background of integration of public health data and environmental economy
Source: PeerJ Comput Sci. 2023 Sep 13;9:e1571. doi: 10.7717/peerj-cs.1571 (PMC10557482; doi:10.7717/peerj-cs.1571)
Supplement: Supplemental Information 2 [file peerj-cs-09-1571-s002.txt]

DOI：10.5281/zenodo.7924095
